# Supplementary material for: Whole Mitochondrial DNA Sequencing Using Fecal Samples from Domestic Dogs
Source: Animals (Basel). 2024 Oct 5;14(19):2872. doi: 10.3390/ani14192872 (PMC11475539; doi:10.3390/ani14192872)
Supplement: Supplementary file 1 [file animals-14-02872-s001.zip]

Archive with 3 entries (3 files):
- Data_S1_Dog_No_1_Hana_Kooikerhondje_mtseq_using_fecal_DNA_FASTA.fa
- Data_S2_Dog_No_2_Jesmine_Keeshond_mtseq_using_fecal_DNA_FASTA.fa
- Table_S1.xlsx
