# Supplementary material for: Whole Mitochondrial DNA Sequencing Using Fecal Samples from Domestic Dogs
Source: Animals (Basel). 2024 Oct 5;14(19):2872. doi: 10.3390/ani14192872 (PMC11475539; doi:10.3390/ani14192872)
Supplement: Supplementary file 1 [file animals-14-02872-s001.zip › Data_S2_Dog_No_2_Jesmine_Keeshond_mtseq_using_fecal_DNA_FASTA.fa]

>Dog_No_2_Jesmin_Keeshond_mtseq
GTTAATGTAGCTTAATTAATAAAGCAAGGCACTGAAAATGCCAAGATGAGTCGCACGACT
CCATAAACATAAAGGTTTGGTCCTAGCCTTCCTATTAGTTTTTAGTAGACTTACACATGC
AAGCCTCCACGCCCCAGTGAGAATGCCCTTAAAATCACCAGTGATCTAAAGGAGCAGGTA
TCAAGCACACTCTTAAGTAGCTCATAACACCTTGCTAAGCCACACCCCCACGGGATACAG
CAGTGATAAAAATTAAGCCATAAACGAAAGTTTGACTAAGCCATACTAAATAGGGTTGGT
AAATTTCGTGCCAGCCACCGCGGTCATACGATTAACCCAAACTAATAGGCCTACGGCGTA
AAGCGTGTTCAAGATACTTTTACACTAAAGTTAAAACTTAACTAAGCCGTAAAAAGCTAC
AGTTATCATAAAATAAACCACGAAAGTGACTTTATAATAATCTGACTACACGATAGCTAA
GACCCAAACTGGGATTAGATACCCCACTATGCTTAGCCCTAAACATAGATAATTTTACAA
CAAAATAATTCGCCAGAGGACTACTAGCAATAGCTTAAAACTCAAAGGACTTGGCGGTGC
TTTATATCCCTCTAGAGGAGCCTGTTCTATAATCGATAAACCCCGATAAACCTCACCACC
TTTCGCTAATTCAGTCTATATACCGCCATCTTCAGCAAACCCTCAAAAGGTAGAACAGTA
AGCACAATCATTTTACATAAAAAAGTTAGGTCAAGGTGTAACTTATGAGGTGGGAAGAAA
TGGGCTACATTTTCTACCCAAGAACATTTCACGAATGTTTTTATGAAATTAAAAACTGAA
GGAGGATTTAGTAGTAAATTAAGAATAGAGAGCTTAATTGAATAGGGCCATGAAGCACGC
ACACACCGCCCGTCACCCTCCTCAAGTAATAAGACACAACCATAACCATATTAACTTAAC
TAAAACACAAGAGGAGACAAGTCGTAACAAGGTAAGCATACCGGAAGGTGTGCTTGGATT
AATCAAAGTGTAGCTTAACTAAAGCGTCTGGCCTACACCCAGAAGATTTCATTACTTATG
GCCACTTTGAACAAAAGCTAGCCCAACTAACCCCAAACTTAAGTATTACAGACACATAAA
ATAAAACATTTAGTTAAACAATAAAAGTATAGGAGATAGAAATTTTAATTGGAGCGATAG
AGATAGTACCGTAAGGGAATGATGAAAGACATCTTAACAGTATTAAACAGCAAAGATTAC
CCCTTCTACCTTTTGCATAATGAACTAGCCAGAAACAACTTAACAAAGAGAACTTAAGCT
AAGCTCCCCGAAACCAGACGAGCTACCCATGAACAATCTAAAAGGATCAACTCATCTATG
TAGCAAAATAGTGAGAAGATTTGTGGGTAGAGGTGAAAAGCCTAACGAGCCTGGTGATAG
CTGGTTACCCACAGACAGAATTTTAGTTCAACTTTAAATTTACCTAAAAAAAATAAAATT
TTAATGTAAATTTAAAATATAGTCTAAGAAGGTACAGCTTCTTAGAATCAGGATACAACC
TTTATTAGAGAGTATATACTAATATCACCATAGTTGGCTTAAAAGCAGCCACCAATTGAG
AAAGCGTTCCAGCTCAACAAACAATATAACTTAATCCCAACCATACTACATCAACTCCTA
ATTATACCCCCTGGGTCATTCTATTTAAGTATAGAAGCAATAATGCTAGTATGAGTAACA
AGAACCATTTTCTCCCCGCATAAGCTTATATCAGGAACGGATAGACCACTGATAGTTAAC
AATCTGATAATATCAACCCAAAAATGAAATACTTATCCACCCCATTGTTAACCCAACACA
GGTATGCATTCAAGGAAAGATTAAAAGGAGTAAAAGGAACTCGGCAAACACAAACCCCGC
CTGTTTACCAAAAACATCACCTCCAGCATTTCTAGTATTGGAGGCACTGCCTGCCCGGTG
ACACTTGTTTAACGGCCGCGGTATCCTGACCGTGCAAAGGTAGCATAATCATTTGTTCTC
TAAATAGGGACTTGTATGAATGGCCACACGAGGGTTTAACTGTCTCTTACTCCCAATCAG
TGAAATTGACCTTCCCGTGAAGAGGCGGGAATACCACAATAAGACGAGAAGACCCTATGG
AGCTTTAATTAACTAACCCAAACTTATGGATACTAGATACCTACAAGGCATAACATAACA
CCATTATTATGAGTTAGCAATTTAGGTTGGGGTGACCTCGGAATATAAAAAAACTCCCGA
GTGATTAAAATTTAGACCCACAAGTCAAAATACAACATCACTTATTGATCCAATAATTTT
TGATCAACGGAACAAGTTACCCTAGGGATAACAGCGCAATCCTATTCAAGAGTCCATATC
GACAATAGGGTTTACGACCTCGATGTTGGATCAGGACATCCTAATGGTGCAGCAGCTATT
AAGGGTTCGTTTGTTCAACGATTAAAGTCCTACGTGATCTGAGTTCAGACCGGAGTAATC
CAGGTCGGTTTCTATCTATTATACAACCTCCCCCAGTACGAAAGGACAAGGGATGTAAGG
CCTACCTCACAGAGGCGCCTTAAAACTAATAGATGAAGTCAACTCAATCTAACCAGTTTA
TCTCCTCATAAGCCCGAGAAAAGGGGCTTTGTTAGGGTGGCAGAGCCCGGTAACTGCGTA
AAACTTAAACCTTTACTATCAGAGGTTCAATTCCTCTCCCTAACAAAATGTTCTTTATCA
ACATTATCTCTCTTATTATCCCAATCCTTCTTGCCGTAGCCTTCCTCACCCTCGTTGAAC
GAAAAGTCTTAGGCTATATACAACTTCGAAAAGGACCTAATATTGTAGGCCCCTACGGCC
TCCTTCAACCAATCGCAGACGCAGTAAAACTCTTCACAAAAGAACCTCTACGACCACTTA
CATCCTCTATATCAATATTCATTCTAGCCCCCATTCTAGCTCTATCACTAGCCCTAACTA
TGTGAATTCCCCTCCCAATACCCTACCCACTCATTAATATAAACTTGGGAGTCCTATTCA
TACTAGCAATATCAAGCCTCGCCGTGTACTCCATCCTCTGATCAGGATGAGCCTCAAACT
CCAAATACGCCCTAATCGGAGCCCTTCGAGCAGTAGCTCAAACAATCTCATATGAAGTAA
CGCTAGCAATTATTCTCCTATCAGTCCTCCTAATAAACGGGTCATTTACACTATCCACGC
TAATTATTACCCAAGAACATATATGATTAATCTTTCCGGCCTGACCCCTAGCCATGATAT
GATTCATCTCTACCCTAGCAGAAACTAATCGAGCCCCCTTCGACTTAACTGAAGGAGAAT
CCGAACTAGTCTCTGGATTTAACGTAGAGTATGCAGCAGGTCCTTTCGCCCTATTCTTTC
TAGCAGAGTACGCAAATATTATTATAATAAACATCCTCACAACAATTCTGTTCTTCGGCG
CATTCCACAACCCATTCATACCAGAACTCTACTCTATTAACTTCACTATAAAAACCCTCT
TATTAACCATCTGCTTCCTATGAATTCGAGCATCATACCCTCGATTCCGCTACGATCAGT
TAATACACTTATTATGAAAAAATTTTCTACCCTTAACTTTAGCCCTATGCATATGACATG
TTGCCTTACCCATTATCACCGCAAGTATCCCACCCCAAACATAAGAAATATGTCTGATAA
AAGAGTTACTTTGATAGAGTAAATAATAGAGGTTTAAATCCTCTTATTTCTAGAATAATA
GGCTTCGAACCTAATCTTAAGAATTCAAAGATCTTCGTGCTACCAAACTTACACTATATT
CTACAGTAAGGTCAGCTAAATTAAGCTATCGGGCCCATACCCCGAAAATGTTGGTTTATA
CCCTTCCCGTACTAATAAAACCCCCTATTCTCATTATCATCATAGCAACTATCATGACAG
GAACCATAATCGTCATACTAAGCTCGCACTGATTACTGATCTGAATTGGATTCGAAATAA
ACATGCTAGCCATCATCCCTATTCTCATAAAAAAGTACAATCCACGAGCCATAGAGGCCT
CTACAAAATATTTTCTTACACAAGCTACAGCCTCAATATTACTAATAATAGGAGTCACTA
TCAACCTCCTTTACTCCGGCCAATGGGTAATCTCAAAAATCTCAAACCCCATCGCATCCA
TCATGATAACCACTGCCCTAACAATAAAACTAGGCCTATCTCCATTCCACTTCTGAGTTC
CCGAAGTAACACAGGGAATTACGCTCATATCAGGAATAATCCTGCTAACATGACAAAAAA
TCGCACCTATATCCATCCTATATCAAATCTCTCCATCAATTAACACTAACCTTCTTATAC
TAATAGCCCTTACATCCGTTCTAGTAGGAGGCTGAGGCGGACTAAATCAAACTCAACTAC
GAAAAATCATAGCATACTCCTCCATTGCCCACATAGGCTGAATAGCCGCTATCATTACTT
ATAACCCTACAATAATAGTTCTAAACTTAACTTTATATATTCTAATAACACTATCTACCT
TCATACTATTTATATTAAACTCATCCACCACGACCCTATCTTTATCCCACATATGAAACA
AATTTCCCCTAATCACTTCCATAATCTTAATCTTAATACTATCCCTAGGAGGACTACCCC
CATTATCTGGCTTCATCCCCAAATGAATAATTATTCAAGAATTAACGAAAAATAACATAA
TTATTATTCCAACACTAATGGCTATCACCGCTCTACTTAACTTATATTTCTACCTGCGAC
TCACATATAGCACCGCACTTACCATATTTCCATCCACAAACAACATAAAAATAAAATGAC
AGTTCGAATACACAAAAAAGGCAACCCTATTACCCCCCTTAATTATTACCTCAACTATAC
TACTCCCACTAACACCTATACTATCAGTCTTGGACTAGGAGTTTAGGTTAGACCAGACCA
AGAGCCTTCAAAGCTCTAAGCAAGTGCTACACACTTAACCCCTGATCAAATCACCTCTAA
GGGCTGCAAGAATCTATCTTACATCAATTGAATGCAAATCAAACACTTTAATTAAGCTAA
GCCCTCCCTAGATTGGTGAGCTTCTACCTCACGAAATTTTAGTTAACAGCTAAATACCCT
AGTAACTGGCTTCAATCTACCTTCTCCCGCCGCGTAGAAAAAAAAGGCGGGAGAAGCCCC
GGCGGCGTCTAGGCTGCTTCTTTGAATTTGCAATTCAATATGAAAATTCACCACGGAGCT
TGGCAAAAAGAGGACTTAAACCCCTATCTTTAGATTTACAGTCTAATGCTTTTATCAGCC
ATTTTACCTATGTTCATTAACCGATGATTGTTCTCCACTAATCACAAGGATATTGGTACT
TTATACTTACTATTTGGAGCATGAGCCGGTATAGTAGGCACTGCCTTGAGCCTCCTCATC
CGAGCCGAACTAGGTCAGCCCGGTACTTTACTAGGTGACGATCAAATTTATAATGTCATC
GTAACCGCCCATGCTTTCGTAATAATCTTCTTCATAGTCATGCCCATCATAATTGGGGGC
TTTGGAAACTGACTAGTGCCGTTAATAATTGGTGCTCCGGACATGGCATTCCCCCGAATA
AATAACATGAGCTTCTGACTCCTTCCTCCATCCTTTCTTCTACTATTAGCATCTTCTATG
GTAGAAGCAGGTGCAGGAACGGGATGAACCGTATACCCCCCACTGGCTGGCAATCTGGCC
CATGCAGGAGCATCCGTTGACCTTACAATTTTCTCCTTACACTTAGCCGGAGTCTCTTCT
ATTTTAGGGGCAATTAATTTCATCACTACTATTATCAACATAAAACCCCCTGCAATATCC
CAGTATCAAACTCCCCTGTTTGTATGATCAGTACTAATTACAGCAGTTCTACTCTTACTA
TCCCTGCCTGTACTGGCTGCTGGAATTACAATACTTTTAACAGACCGGAATCTTAATACA
ACATTTTTTGATCCCGCTGGAGGAGGAGACCCTATCCTATATCAACACCTATTCTGATTC
TTCGGGCATCCTGAAGTTTACATTCTTATCCTGCCCGGATTCGGAATAATTTCTCACATT
GTCACTTACTACTCAGGGAAAAAAGAGCCTTTCGGTTATATAGGAATAGTATGAGCAATA
ATATCTATTGGGTTTTTAGGCTTTATCGTATGAGCTCACCATATGTTTACCGTAGGAATA
GATGTAGACACACGAGCGTACTTTACGTCCGCCACTATAATTATCGCTATTCCAACGGGA
GTAAAAGTATTTAGTTGACTGGCAACACTTCATGGAGGCAATATTAAATGATCTCCAGCT
ATGCTATGAGCTTTAGGGTTTATTTTCTTATTTACAGTAGGTGGGTTAACAGGTATTGTC
CTAGCTAATTCGTCCTTAGACATCGTTCTTCATGATACATATTATGTTGTGGCTCATTTT
CACTATGTGCTTTCAATAGGAGCAGTTTTTGCCATTATGGGAGGATTTGCCCACTGATTC
CCTTTATTCTCAGGCTATACTCTTAACGATACTTGAGCAAAGATTCACTTTACAATTATG
TTTGTGGGAGTAAATATAACTTTCTTCCCTCAACATTTCCTAGGTTTATCTGGAATACCT
CGTCGATACTCTGACTACCCAGATGCATATACTACCTGAAATACCGTCTCCTCTATAGGA
TCGTTTATCTCGCTTACAGCGGTGATGCTTATAATTTTTATGATCTGGGAAGCCTTTGCA
TCCAAACGAGAAGTTGCTATAGTAGAACTTACTACAACTAACATTGAGTGACTACATGGA
TGTCCCCCTCCATACCACACGTTCGAAGAACCTACATATGTGATCCAAAAATAAGAAAGG
AAGGAATCGAACCCCCTAAAATTGGTTTCAAGCCAATGTCATAACCATTATGTCTTTCTC
AATCAGGAGGTATTAGTAAAACATTACATGACTTTGTCAAAGTTAAATTATAGGTGAAAC
CCCTATATATCTCTATGGCGTACCCATTTCAACTCGGATTACAGGACGCAACCTCCCCTA
TTATAGAGGAGCTACTTCATTTTCATGACCATACACTAATAATTGTATTCTTAATCAGTT
CTTTAGTTCTCTATATCATTTCACTAATATTGACTACAAAATTAACCCATACAAGCACAA
TAGACGCACAAGAAGTGGAAACAGTATGAACCATTCTACCCGCCATTATCCTAATCCTAA
TCGCTCTACCTTCCCTCCGAATCCTTTATATAATGGACGAAATTAATAACCCCTCTTTAA
CCGTGAAAACAATAGGCCACCAATGATACTGAAGCTATGAATATACTGACTATGAAGACT
TAAACTTTGACTCCTACATAATCCCAACACAAGAATTAAAGCCAGGAGAACTCCGACTAT
TAGAAGTAGACAACCGAGTTGTCCTCCCAATAGAAATAACCATCCGAATACTTATCTCTT
CAGAAGACGTTTTGCATTCATGAGCCGTTCCATCACTAGGTCTAAAAACTGACGCTATTC
CAGGACGACTAAACCAAACCACCCTTATAGCCACACGACCAGGACTGTACTATGGCCAGT
GCTCTGAAATCTGCGGATCTAACCACAGCTTTATACCCATTGTTCTTGAAATAGTCCCCC
TATCTTACTTTGAGACCTGATCTGCCTTAATAGTATAACCTAGACTAGATCTACTCATTA
AGAAGCTATAAAGCATTAACCTTTTAAGTTAAAGACTGGGAGTTTTAACCTCTCCTTAAT
GAAATGCCACAGCTAGATACATCCACCTGATTTATTATAATCTTTTCAATATTTCTCACC
CTCTTCATCCTATTTCAACTAAAAATTTCAAATCACTACTACCCAGAAAACCCGATAACC
AAATCTGCTAAAATTGCTGGTCAACATAATCCTTGAGAAAACAAATGAACGAAAATCTAT
TCGCTTCTTTCGCTGCCCCCTCAATAATAGGTCTCCCTATTGTGGTACTGATCGTCATAT
TCCCTTCCATTTTATTCCCAACACCCAGTCGCCTAATCAATAATCGGTTAATCTCCATTC
AGCAATGACTAATTCAACTAACATCAAAACAAATACTAGCAATTCATAACCAAAAGGGAC
GAACCTGAGCTCTCATACTTATATCACTAATTCTATTTATTGGCTCAACTAATCTACTTG
GACTATTACCTCACTCATTTACGCCCACAACACAACTCTCTATAAACCTCGGAATAGCAA
TCCCCCTATGAGCAGGGACAGTAATTACCGGTTTCCGCTATAAAACCAAAGCATCCTTAG
CACACTTTCTACCCCAAGGCACCCCTCTTCCCCTAATTCCAATACTAGTAGTCATCGAAA
CTATTAGTCTATTTATTCAACCCATGGCTCTAGCCGTTCGATTAACCGCCAATATTACTG
CAGGACACCTCCTAATCCATTTGATTGGAGGGGCTACCTTAGCTCTTATCAATATTAGCG
CGACCACAGCTTTTATCACTTTTATTATTCTAATCCTACTTACGATCCTAGAATTTGCTG
TTGCCTTAATTCAAGCCTATGTTTTTACCTTACTAGTGAGTCTATACTTACATGACAACA
CCTAATGACCCACCAAACTCACGCTTACCACATAGTCAACCCAAGCCCATGACCGCTGAC
AGGGGCCCTTTCTGCCCTCCTTATAACATCGGGTCTTATCATATGATTTCACTATAACTC
AATAGCCCTACTTACATTAGGATTCACAACCAACCTGTTAACCATATACCAGTGATGACG
AGATGTGATCCGAGAAGGCACATTCCAAGGACATCATACCCCTATTGTACAAAAAGGACT
ACGATACGGAATAGTTCTTTTTATCGTATCAGAAGTATTTTTCTTTGCAGGCTTCTTCTG
AGCCTTTTACCACTCCAGCCTAGCCCCTACTCCTGAACTTGGGGGTTGCTGACCTCCTAC
CGGCATTATTCCTCTTAACCCATTAGAAGTGCCTCTACTCAACACCTCAGTCCTCCTAGC
CTCCGGAGTATCTATTACTTGAGCCCATCATAGTTTAATAGAAGGTAATCGCAAACATAT
ACTTCAAGCCTTATTCATTACAATCTCCTTAGGCGTATATTTTACGCTATTACAGGCCTC
CGAATACTATGAGACATCTTTTACAATCTCCGATGGGGTATACGGATCTACCTTTTTTAT
AGCCACTGGATTTCACGGATTACACGTAATTATTGGCTCTACATTCCTCATCGTGTGCTT
CCTCCGACAGCTATACTACCACTTCACATCAAACCACCACTTCGGATTTGAAGCCGCTGC
ATGATATTGACACTTTGTTGATGTAGTCTGGCTATTCTTGTATGTATCTATTTATTGATG
AGGATCCTATTTCTTTAGTATAACTAGTACAATTGACTTCCAATCAGTTAGCTCCAGATC
AACCTGGAAAGAAGTAATAAACGTTATATTAACTTTGATAACTAATGTAACCCTAGCATC
CTTACTTGTACTAATCGCATTCTGACTTCCCCAGCTAAATATCTATACAGACAAGACAAG
CCCCTACGAATGTGGTTTTGACCCCATGGGATCTGCTCGCCTACCTTTCTCTATAAAATT
TTTCCTAGTTGCCATCACATTTCTGCTTTTCGACCTAGAAATTGCACTCCTACTCCCACT
TCCCTGAGCGTCACAAACCAACAAGCTAACAACAATACTTATCATAGCACTCCTACTAAT
CTCCCTCCTAGCTGCGAGCCTAGCGTATGAATGGACCGAAAAGGGGCTAGAATGAACCGA
ATATGATAATTAGTTTAAGCCAAAAACAAATGATTTCGACTCATTAGATTATGATTTATC
TCATAATTATCATGTGTCCATAGTATATATTAATATCTTTCTGGCATTCATTCTTTCTCT
AATAGGTATACTTGTTTATCGATCACACCTAATATCATCGCTACTATGCTTAGAGGGCAT
AATATTATCACTATTTGTAATAATATCTGTAACTATTCTCAACAATCACCTCACATTAGC
CAGCATGATACCAATCGTACTACTAGTATTTGCTGCCTGCGAAGCAGCATTAGGACTATC
TCTACTAGTTATAGTATCTAACACCTACGGGACTGATTACGTACAAAACCTAAACCTTTT
ACAATGCTAAAAATTATCATCCCTACTATCATACTAATCCCCCTTACATGAATATCAAAG
CCTAACATAATCTGAATTAACACGACAACATATGGTTTGCTAATCAGCTTAATCAGCTTA
TTCTACCTAAACCAACCAAATGATAATACATTGAACTCCTCCTTAATATTTTTCTCTGAT
TCCCTATCGGCACCACTATTAGCACTCACAACATGACTTCTGCCCCTTATACTTATAGCA
AGTCAACACCATTTATCAAAAGAACCCTTAACTCGAAAAAAACTATATATTTCAATACTA
ATTCTTCTCCAATTGTTCCTAATTATAACTTTCACAGCCTCTGAACTCATCTTCTTTTAC
ATCCTATTTGAAGCAACACTGATTCCGACCCTGATCATTATTACCCGATGAGGTAATCAA
ACTGAACGACTAAACGCAGGACTCTACTTCTTATTTTATACTTTAATAGGATCCCTCCCA
CTCCTAGTAGCTCTCCTTTATATCCACAATTTCATGGGCTCCCTAAATTTTCTCATAATT
CAATACTGAATCCAGCCTCTGCCAAACTCCTGATCTAATATTTTCCTATGACTGGCATGC
ATAATAGCATTCATAGTAAAGATACCTCTATACGGCCTCCACTTGTGACTACCAAAAGCA
CACGTAGAGGCCCCTATTGCCGGCTCCATAGTACTTGCCGCTGTACTCCTAAAACTAGGG
GGCTATGGCATGATACGAATTACAACCCTACTAAATCCCCTGACCAATTTCATAGCATAC
CCCTTCATAATATTATCTCTATGAGGCATAATCATAACAAGCTCTATCTGTCTCCGTCAA
ACAGATCTAAAATCCCTAATTGCATACTCCTCAGTTAGTCATATGGCACTGGTTATCGTA
GCGGTTCTTATTCAAACACCATGAAGTTATATAGGTGCAACAGCTCTAATAATTGCCCAT
GGTTTAACATCCTCAATACTATTCTGCTTAGCCAACTCCAATTACGAACGAATCCATAGC
CGTACTATAATTCTCGCACGAGGACTTCAAACTCTCCTTCCCCTAATAGCAGCCTGATGA
CTATTAGCAAGCCTCACAAATCTGGCTCTCCCTCCAACAATTAATCTTATCGGAGAACTA
TTTGTAGTGATATCCTCATTCTCATGATCCAACATTACTATTATCCTAATAGGAATTAAC
ATTATCATCACCGCCCTATACTCACTTTATATATTAATCACCACACAACGTGGTAAATAT
TCCCACCATATCAAAAATATCAAACCATCATTCACACGAGAAAATGCCCTAATGACCTTG
CACCTACTGCCCCTACTCCTCCTATCCCTTAACCCTAAAATTATTCTCGGTCCCATCTAC
TGTAAGCATAGTTTAACAAAAACATTAGATTGTGAGTCTAACAATAAAAGCTCAAACCTT
TTTGCTTACCGAAAAAGTACTGCAAGAACTGCTAATTCATGCTCCCATGCATAAGAACAT
GGCTTTTTCAACTTTTATAGGATAGAAGTAATCCGTTGGTCTTAGGAACCAAAAAATTGG
TGCAACTCCAGATAAAAGTAATAAATATATTTTCTTCATGCATAATCACAGCCCTAGTTA
TTCTTACTTTGCCCATCATTATATCCTCTACTAAACTTTACAAGAATAAGCTATACCCAT
ACTATGTAAAAACCGCTACTTCTTACGCGTTCATAATTAGCATAATTCCCACAATAATAT
TCATCTACTCAGGACAGGAAACAATCATTTCAAACTGGCATTGAATAACAATCCAAACTA
TAAAACTATCCATGAGTTTCAAATTAGACTACTTCTCAATAATCTTTGTACCTGTAGCCC
TTTTTGTCACGTGGTCTATCATAGAATTCTCTATATGATATATACACTCCGATCCTTACA
TTAACCGGTTTTTCAAGTACCTTCTCTTATTCCTCATCACTATAATAGTCCTAGTTACCG
CAAACAACATATTCCAACTATTCATTGGTTGAGAAGGAGTTGGCATTATATCATTCCTAC
TTATTGGATGATGGTACGGCCGAACCGATGCAAATACAGCCGCCCTACAAGCCGTCCTCT
ACAACCGTATTGGAGATGTAGGCTTCATTATAACCATAGCATGATTTCTACTAAACTTAA
ACACATGAGACCTTCAACAAATCTTCATTACGACAAACGATAATTTTAATCTGCCACTAC
TTGGCCTACTACTAGCAGCTACCGGTAAATCTGCTCAATTCGGCCTACATCCCTGACTCC
CCTCAGCCATAGAAGGCCCCACTCCTGTATCAGCCCTACTTCACTCAAGCACAATAGTTG
TAGCAGGAGTATTTCTTCTTATCCGCTTTCATCCACTAATAGAGCATAACCAAACTATTC
AAACCCTCACTTTATGCTTAGGGGCCATTACTACACTATTTACCGCAATCTGCGCTCTTA
CACAGAATGATATCAAAAAAATTGTAGCGTTCTCTACCTCAAGCCAACTAGGCCTAATAA
TAGTAACAATTGGCATTAACCAGCCCTACTTAGCCTTCTTACACATCTGCACTCACGCAT
TTTTTAAAGCTATACTATTCATATGCTCAGGGTCAGTTATCCACAGCCTAAACGATGAAC
AAGACATTCGAAAAATGGGTGGCCTATTTAAAGTCCTTCCCTTCACCACAACCTCCCTTA
TTATCGGAAGCCTCGCATTAACAGGCATGCCTTTCCTTACAGGATTCTACTCCAAAGACC
TGATCATCGAGTCCGCTAACACGTCGAATACCAACGCCTGAGCCCTCTTAATTACACTCG
TTGCCACATCCCTAACCGCTGCCTACAGCACCCGAATTATATTCTTTGCTCTACTAGGCC
AGCCCCGCTTCTCCCCTATAATCCTTATCAACGAGAATAATCCTCTCCTAATTAACTCTA
TTAAACGACTCCTTATCGGAAGTGTATTTGCAGGGTATATTATCTCCCACAGCATCACAC
CCACTACCATCCCACAGATAACTATGCCTCATTATCTAAAAATGACAGCCCTTGCAGTAA
CCACCTTGGGTTTCATCCTGGCACTAGAACTAAACCTTACCACACAAGGACTCAAATTTA
ACTATCCTTCTAATTACTTTAAATTCTCCAGCCTCCTTGGCTACTATCCAACCATTATGC
ACCGCCTCACACCTAAAACAAGTTTAACCATTAGCCAGAAATCAGCATCTATACTTCTGG
ACTCCATCTGACTAGAAAACATCCTACCCAAATCAATCTCATATTTCCAAATAAAATCTT
CTACCCTTATTTCAAATCAAAAAGGTCTCATCAAACTCTATTTCCTATCGTTCATACTAA
CTATAATCCTCAGTCTACTAATCCTTAATTACCACGGGTAACTTCCATGATAACCAACAC
ACCAATTAATAATGATCAGCCTGTAACAACCACCAACCAAGTCCCATAACTGTACAGAGC
CGCAATACCCATAGCCTCTTCACTAAAAAACCCAGAGTCCCCCGTATCATAGATCACTCA
ATCCCCTATTCCATTAAACTTTAATACTACCTCCACCTCGTCATCCTTCAAAATATAGCA
AGCAGTCAACAATTCAGACAACAAACCAGTAATAAAAGCCGCTAGAACAGCCTTATTTGA
AACTCACACCTCAGGGTATTGCTCAGTAGCCATAGCAGTTGTATAACCAAATACTACTAA
TATACCCCCCAAATAAATTAAAAATACTATCAACCCTAAAAAAGAACCCCCAAAATTCAG
AACAATCGCACAACCAATCCCACCGCTAATAATTAGCACAAGCCCACCATAAATAGGAGA
TGGTTTAGTGGCAAAACCCACAAAACTCATCACAAAAACGATACTTAAAATAAATACAAT
GTATGTTATCATTATTCCTACATGGAATTTAACCATGACTAATGACATGAAAAATCATCG
TTGTATTTCAACTATAAGAACATTAATGACCAACATTCGAAAAACCCACCCACTAGCCAA
AATTGTTAATAACTCATTCATTGACCTCCCAGCGCCGTCTAACATCTCTGCTTGATGGAA
CTTCGGATCCTTACTAGGAGTATGCTTGATTCTACAGATTCTAACAGGTTTATTCTTAGC
TATGCACTATACATCGGACACAGCCACAGCTTTTTCATCAGTCACCCACATCTGCCGAGA
CGTTAACTACGGCTGAATTATCCGCTATATGCACGCAAATGGCGCTTCCATATTCTTTAT
CTGCCTATTCCTACATGTAGGACGAGGCCTATATTACGGATCCTATGTATTCATAGAAAC
ATGAAACATTGGAATTGTACTATTATTCGCAACCATAGCCACAGCATTCATGGGCTATGT
ACTACCATGAGGACAAATATCATTTTGAGGAGCAACTGTAATCACTAATCTTCTCTCTGC
CATCCCTTATATCGGAACTGACTTAGTAGAATGGATCTGAGGCGGCTTCTCAGTGGACAA
AGCAACCCTAACACGATTCTTTGCATTCCATTTCATCCTCCCTTTCATCATCGCAGCTCT
AGCAATAGTACACCTCCTATTTCTACACGAAACCGGATCCAACAACCCTTCAGGAATCAC
ATCAGACTCAGACAAAATTCCATTTCACCCTTACTACACAATCAAGGATATCCTAGGAGC
CTTACTCCTACTCCTAATCCTAATATCACTAGTTTTATTTTCACCTGACCTATTAGGAGA
CCCAGATAACTACACCCCTGCAAACCCCCTAAACACCCCCCCACATATTAAACCTGAGTG
ATATTTTCTATTCGCCTATGCTATCCTACGATCCATTCCTAATAAATTAGGAGGTGTACT
CGCCCTAGTATTCTCCATCCTAATCTTGGCATTCATTCCACTCCTCCACACATCTAAGCA
ACGCAGCATAATATTCCGGCCCCTTAGCCAATGCCTATTCTGACTTTTAGTCGCCGATCT
TCTCACTTTAACATGAATTGGAGGACAACCAGTTGAACACCCTTTCATCATTATCGGACA
AGTCGCTTCAATCTTATATTTCACCATCTTATTGATCCTAATACCAACAGTTAGCGTTAT
CGAAAACAACCTTCTAAAATGAAGAGTCTTTGTAGTATAATCATTACCTTGGTCTTGTAA
ACCAAAAATGGAGAGTAACCGCCCTCCCTAAGACTCAAGGAAGAAGCTCTTGCTCCACCA
TCAGCACCCAAAGCTGAGATTCTTCTTAAACTATTCCCTGACACCCCTACATTCATATAT
TGAATCACCCCTACTGTGCTATGTCAGTATCTCCAGGTAAACCCTTCTCCCCTCCCCTAT
GTACGTCGTGCATTAATGGTTTGCCCCATGCATATAAGCATGTACATAATATTATATCCT
TACATAGGACATATTAACTCAACCTCATAGTTCACTGATCTATCAACAGTAATCGAATGC
ATATCACTTAGTCCAATAAGGGCTTAATCACCATGCCTCGAGAAACCATCAACCCTTGCT
CGTAATGTCCCTCTTCTCGCTCCGGGCCCATACTAACGTGGGGGTTACTATCATGAAACT
ATACCTGGCATCTGGTTCTTACTTCAGGGCCATAACTTTATTTACTCCAATCCTACTAAT
TCTCGCAAATGGGACATCTCGATGGACTAATGACTAATCAGCCCATGATCACACATAACT
GTGGTGTCATGCATCTGGTATCTTTTAATTTTTAGGGGGGGAATCTGCTATCACTCACCT
ACGACCGCAACGGCACTAACTCTAACTTATCTTCTGCTCTCAGGGAATATGCCCGTCGCG
GCCCTAATGCAGTCAAATAACTTGTAGCTGGACTTATTCATTATCATTTATCAACTCACG
CATAAAATCAAGGTGCTATTCAGTCAATGGTTTCAGGACATATAGTTTTAGGGTACACGT
ACGTACACGTGCGTACACGTACGTACACGTACGTACACGTACGTACACGTGCGTACACGT
GCGTACACGTACGTACACGTGCGTACACGTACGTACACGTGCGTACACGTACGTACACGT
GCGTACACGTACGTACACGTGCGTACACGTACGTACACGTACGTACACGTGCGTACACGT
ACGTACACGTGCGTACACGTGCGTACACGTGCGTACACGTACGTACACGTGCGTACACGT
GCGTACACGTACGTACACGTGCGTACACGTGCGTACACGTGCGTACACGTACGCACGCGC
GTAAGACATTAAGTTAACTTATACAAACCCCCCTTACCCCCCGTAAACTCATGTCATCTA
TTATACACTTATTTATGTCCCGCCAAACCCCAAAAACAGGACTAAGTGCATACAATACTC
ACAAGCTTTATTTAAATTATATACAAATGTATTGCTACTCTAGTTAACTTAACACAACAG
TCTTACACGCATTTGGTCTCGTAGTCTATCTATAGATAGCATTCCCCCTTTTTTTTTCCT
CTCATATTTACTATGTATTTTATTTATTACGCACACTACAATTTCAGTATAA
