# Supplementary material for: Whole Mitochondrial DNA Sequencing Using Fecal Samples from Domestic Dogs
Source: Animals (Basel). 2024 Oct 5;14(19):2872. doi: 10.3390/ani14192872 (PMC11475539; doi:10.3390/ani14192872)
Supplement: Supplementary file 1 [file animals-14-02872-s001.zip › Table_S1.xlsx]

## Sheet: Sheet1
		Table S1: The sequence of each primer
		Name	Sequence	Amplicon size (bp)	Start / end
		Pr-1_F	GACGAGAAGACCCTATGGAGC	4722	2143
		Pr-1_R	CGAACGTGTGGTATGGAGGG		6864
		Pr-2_F	ACATGCTAGCCATCATCCCTAT	5343	4020
		Pr-2_R	TCATGCAGCGGCTTCAAATC		9363
		Pr-3_F	ACGCTATTACAGGCCTCCGA	5108	9163
		Pr-3_R	AAGCAGAGATGTTAGACGGCG		14270
		Pr-4_F	AGCAAGCAGTCAACAATTCAGAC	5723	13794-16727
		Pr-4_R	GCTACGGCAAGAAGGATTGG		2790
		Pr: Primer
